# Supplementary material for: How interactions between ADHD and schools affect educational achievement: a family‐based genetically sensitive study
Source: J Child Psychol Psychiatry. 2022 Jul 4;63(10):1174–85. doi: 10.1111/jcpp.13656 (PMC9796390; doi:10.1111/jcpp.13656)
Supplement: Supplementary file 2 — Table S1. Intraclass correlations indicating variance in ADHD measures due to variation between schools. Table S2. Phenotypic descriptive statistics for analysis variables within the MoBa genetics cohort. Table S3. Fit statistics for main models (1–6). Table S4. Results for main models (1–6). Table S5. Results for maths, reading and english separately. Table S6. Results for boys and girls separately. Table S7. Results for special educational support analyses. [file JCPP-63-1174-s001.xlsx]

## Sheet: Contents
	S1	Intraclass correlations indicating variance in ADHD measures due to variation between schools
	S2	Phenotypic descriptive statistics for analysis variables within the MoBa genetics cohort (nb after removing individuals in ADHD GWAS).
	S3	Fit statistics for main models (1-6)
	S4	Results for main models (1-6)
	S5	Results for maths, reading and english separately: a) estimates (model 3) and b) fit statistics (models 1-3)
	S6	Results for boys and girls separately: a) estimates (model 3) and b) fit statistics (models 1-3)
	S7	Results for special educational support analyses: a) estimates and b) fit statistics

## Sheet: S1 ICCs ADHD variables
Variable	School ICC
Inattention	0.011
Hyperactivity	0.00905
Child ADHD PGS	0.00869
Parent ADHD PGS	0.0161
Within family ADHD PGS i.e., parent PGS regressed out of child PGS	0

## Sheet: S2 Phenotypic descriptives
		n	mean	sd	min	max	skew
	Individual ID	27582
	Child ADHD PGS	27582	0	1	-4.1	3.96	0.01
	Parent ADHD PGS	25169	0	1	-4.09	3.88	0.06
	Inattention age 8	12331	1.56	0.48	1	4	1.7
	Hyperactivity age 8	12330	1.41	0.46	1	4	1.95
	Grade 5 achievement composite	25496	0	1	-3.41	2.46	-0.2
	Grade 8 achievement composite	13491	0	1	-3.44	2.34	-0.19
	Grade 9 achievement composite	9379	0	1	-3.39	2.15	-0.5
	Grade 5 Reading	24938	20.55	6.35	1	34	-0.42
	Grade 5 Maths	25267	26.25	9.2	1	45	-0.15
	Grade 5 English	25042	27.28	10.08	1	50	0.04
	Grade 8 Reading	13292	26.97	9.02	1	46	-0.3
	Grade 8 Maths	13317	27.75	10.24	1	55	-0.09
	Grade 8 English	13234	28.23	11.64	1	53	-0.16
	Grade 9 Reading	9295	30.39	8.83	1	45	-0.62
	Grade 9 Maths	9274	31.65	10.32	2	50	-0.42
	School - Grade 5 Reading	25950
	School - Grade 5 Maths	25971
	School - Grade 5 English	25960
	School - Grade 8 Reading	13695
	School - Grade 8 Maths	13702
	School - Grade 8 English	13698
	School - Grade 9 Reading	9593
	School - Grade 9 Maths	9593
	Parent income	24954	0.62	0.19	0	1	-0.35
	Parent educational attainment	25008	16.76	2.8	5.5	22	-0.47
	School average parental education	16436	13.99	0.81	10.61	16.99	0.76
	School average parental income rank	16436	52.08	10.28	13.11	86.04	0.57
	School proportion nonwestern immigrants	16436	0.16	0.1	0	0.95	2.39
	School Gini for education	26055	0.08	0.01	0.03	0.15	0.89
	School Gini for income	26055	0.29	0.06	0.09	0.55	0.18

## Sheet: S3 Model fit stats
ADHD variable	Model	npar	AIC	BIC	logLik	deviance	Chisq	Df	Pr(>Chisq)
Inattention	1) Base	5	49500	49540	-24745	49490
	2) Between-school outcome differences	6	49195	49243	-24591	49183	306.817	1	<2e-16
	3) ADHD-by-school interaction	8	49121	49185	-24552	49105	78.091	2	<2e-16
	3) ADHD-by-school interaction (lower N)	8	44338	44401	-22161	44322
	4) ADHD-by-school interaction, adjusted for parental SES	10	43439	43517	-21709	43419	903.659	2	<2e-16
	5) accounting for school outcome differences	15	43324	43443	-21647	43294	124.234	5	<2e-16
	6) accounting for ADHD-by-school interaction	20	43330	43488	-21645	43290	4.5695	5	0.4706
Hyperactivity	1) Base	5	50164	50204	-25077	50154
	2) Between-school outcome differences	6	49879	49927	-24933	49867	287.567	1	<2e-16
	3) ADHD-by-school interaction	8	49820	49884	-24902	49804	62.515	2	<2e-16
	3) ADHD-by-school interaction (lower N)	8	44969	45032	-22476	44953
	4) ADHD-by-school interaction, adjusted for parental SES	10	44035	44114	-22007	44015	937.931	2	<2e-16
	5) accounting for school outcome differences	15	43945	44064	-21958	43915	99.3295	5	<2e-16
	6) accounting for ADHD-by-school interaction	20	43947	44105	-21953	43907	8.5718	5	0.1274
ADHD PGS	1) Base	16	99445	99584	-49707	99413
	2) Between-school outcome differences	17	98515	98663	-49240	98481	932.294	1	<2e-16
	3) ADHD-by-school interaction	19	98504	98669	-49233	98466	15.178	2	0.000506
	3) ADHD-by-school interaction (lower N)	19	97083	97248	-48523	97045
	4) ADHD-by-school interaction, adjusted for parental SES	21	94769	94951	-47363	94727	2318.76	2	<2e-16
	5) accounting for school outcome differences	26	94588	94814	-47268	94536	190.432	5	<2e-16
	6) accounting for ADHD-by-school interaction	31	94591	94859	-47264	94529	7.6063	5	0.1793

## Sheet: S4 Main Results
			Model 1	Model 2	Model 3	Model 3 (lower N)	Model 4	Model 5	Model 6	Model 1	Model 2	Model 3	Model 3 (lower N)	Model 4	Model 5	Model 6	Model 1	Model 2	Model 3	Model 3 (lower N)	Model 4	Model 5	Model 6
RANDOM EFFECTS	Individual ID	Standard deviation of intercepts	0.852	0.834	0.84	0.843	0.806	0.802	0.802	0.881	0.865	0.872	0.875	0.835	0.832	0.832	0.891	0.866	0.873	0.872	0.83	0.827	0.827
	School	Standard deviation of intercepts	NA	0.184	0.185	0.186	0.155	0.144	0.144	NA	0.18	0.177	0.179	0.152	0.143	0.143	NA	0.207	0.211	0.212	0.168	0.156	0.156
	School	Correlation between intercepts and slopes	NA	NA	0.424	0.403	0.359	0.334	0.333	NA	NA	0.417	0.379	0.367	0.353	0.361	NA	NA	0.118	0.123	0.103	0.079	0.089
	School	Standard deviation of slopes	NA	NA	0.093	0.08	0.082	0.083	0.082	NA	NA	0.079	0.072	0.072	0.072	0.071	NA	NA	0.047	0.049	0.045	0.046	0.046
	Residual	Standard deviation of intercepts	0.441	0.425	0.416	0.414	0.416	0.416	0.416	0.441	0.425	0.417	0.414	0.416	0.417	0.417	0.429	0.414	0.409	0.409	0.41	0.411	0.411
FIXED EFFECTS		Inattention	-0.259*** (0.009)	-0.258*** (0.008)	-0.261*** (0.009)	-0.256*** (0.009)	-0.233*** (0.009)	-0.237*** (0.009)	-0.237*** (0.009)
		Hyperactivity								-0.128*** (0.009)	-0.125*** (0.009)	-0.125*** (0.009)	-0.115*** (0.010)	-0.093*** (0.009)	-0.094*** (0.009)	-0.094*** (0.009)
		Child ADHD PGS															-0.072*** (0.009)	-0.071*** (0.009)	[-0.072*(0.009)	-0.073*** (0.009)	-0.069*** (0.009)	-0.068*** (0.008)	-0.067*** (0.009)
		Parent ADHD PGS															-0.042*** (0.009)	-0.038*** (0.009)	[-0.038*** (0.009)	-0.037*** (0.009)	-0.002 (0.009)	-0.004 (0.009)	-0.004 (0.009)
		Parent income					0.078*** (0.010)	0.050*** (0.010)	0.050*** (0.010)					0.087*** (0.010)	0.062*** (0.010)	0.062*** (0.010)					0.094*** (0.007)	0.076*** (0.007)	0.076*** (0.007)
		Parent educational attainment					0.226*** (0.010)	0.213*** (0.010)	0.212*** (0.010)					0.232*** (0.010)	0.221*** (0.010)	0.220*** (0.010)					0.250*** (0.007)	0.240*** (0.007)	0.240*** (0.007)
		School average parental education						0.009 (0.016)	0.009 (0.016)						0.005 (0.016)	0.007 (0.016)						0.005 (0.011)	0.005 (0.011)
		School average parental income rank						0.050*** (0.019)	0.050*** (0.019)						0.049** (0.020)	0.047** (0.020)						0.052*** (0.014)	0.052*** (0.014)
		School proportion nonwestern immigrants						0.055*** (0.009)	0.054*** (0.009)						0.053*** (0.009)	0.053*** (0.009)						0.056*** (0.007)	0.055*** (0.007)
		School Gini for education						0.043*** (0.015)	0.044*** (0.015)						0.035** (0.015)	0.036** (0.015)						0.034*** (0.011)	0.033*** (0.011)
		School Gini for income						-0.049*** (0.018)	-0.050*** (0.018)						-0.042** (0.019)	-0.043** (0.019)						-0.032** (0.013)	-0.032** (0.013)
		PC1 (maternal)															-0.005 (0.007)	-0.006 (0.007)	-0.006 (0.007)	-0.006 (0.007)	0.001 (0.006)	-0.001 (0.006)	-0.001 (0.006)
		PC2 (maternal)															0.010 (0.007)	0.004 (0.007)	0.004 (0.007)	0.007 (0.007)	0.010 (0.007)	0.003 (0.007)	0.003 (0.007)
		PC3 (maternal)															-0.015** (0.007)	-0.015** (0.007)	-0.015** (0.007)	-0.016** (0.007)	-0.010 (0.007)	-0.008 (0.007)	-0.008 (0.007)
		PC4 (maternal)															-0.014** (0.007)	[-0.013* (0.007)]	[-0.013* (0.007)]	[-0.014* (0.007)]	-0.015** (0.007)	-0.016** (0.007)	-0.016** (0.007)
		PC5 (maternal)															-0.004 (0.007)	-0.003 (0.007)	-0.003 (0.007)	-0.003 (0.007)	-0.006 (0.007)	-0.008 (0.007)	-0.008 (0.007)
		PC1 (paternal)															-0.009 (0.007)	-0.008 (0.006)	-0.008 (0.006)	-0.007 (0.007)	-0.001 (0.006)	-0.003 (0.006)	-0.003 (0.006)
		PC2 (paternal)															0.020*** (0.007)	0.011 (0.007)	0.011 (0.007)	0.013* (0.007)	0.017** (0.007)	0.009 (0.007)	0.009 (0.007)
		PC3 (paternal)															-0.011 (0.007)	-0.010 (0.007)	-0.010 (0.007)	[-0.014* (0.007)]	-0.006 (0.007)	-0.004 (0.007)	-0.004 (0.007)
		PC4 (paternal)															-0.002 (0.007)	0.001 (0.007)	0.001 (0.007)	0.00004 (0.007)	-0.008 (0.007)	-0.008 (0.007)	-0.008 (0.007)
		PC5 (paternal)															0.010 (0.007)	0.007 (0.007)	0.007 (0.007)	0.008 (0.007)	0.004 (0.007)	0.001 (0.007)	0.001 (0.007)
		time	0.005** (0.002)	0.013*** (0.003)	0.013*** (0.003)	0.013*** (0.003)	0.013*** (0.003)	0.013*** (0.003)	0.013*** (0.003)	0.005** (0.002)	0.012*** (0.003)	0.013*** (0.003)	0.013*** (0.003)	0.013*** (0.003)	0.013*** (0.003)	0.013*** (0.003)	0.006*** (0.001)	0.022*** (0.002)	0.022*** (0.002)	0.022*** (0.002)	0.020*** (0.002)	0.020*** (0.002)	0.020*** (0.002)
		Inattention:School average parental education							0.002 (0.014)
		Inattention:School average parental income rank							0.022 (0.018)
		Inattention:School proportion nonwestern immigrants							0.011 (0.009)
		Inattention:School Gini for education							-0.013 (0.015)
		Inattention:School Gini for income							0.028 (0.018)
		Hyperactivity:School average parental education														-0.010 (0.014)
		Hyperactivity:School average parental income rank														0.032* (0.018)
		Hyperactivity:School proportion nonwestern immigrants														0.023** (0.010)
		Hyperactivity:School Gini for education														[-0.025* (0.015)]
		Hyperactivity: School Gini for income														0.034* (0.018)
		Child ADHD PGS:School average parental education																					-0.014 (0.009)
		Child ADHD PGS:School average parental income rank																					0.004 (0.012)
		Child ADHD PGS:School proportion nonwestern immigrants																					0.005 (0.006)
		Child ADHD PGS:School Gini for education																					0.007 (0.010)
		Child ADHD PGS:School Gini for income																					[-0.021* (0.012)]
		Constant	0.010 (0.010)	0.025* (0.013)	0.026** (0.013)	0.027** (0.013)	0.024* (0.012)	0.024** (0.012)	0.025** (0.012)	0.010 (0.011)	0.024* (0.013)	0.027** (0.013)	0.028** (0.013)	0.023* (0.013)	0.023* (0.012)	0.024* (0.012)	0.008 (0.007)	0.040*** (0.010)	0.041*** (0.010)	0.043*** (0.011)	0.038*** (0.010)	0.040*** (0.009)	0.040*** (0.009)
			Number of obs: 21862, groups: IID, 11737; school, 2383			Number of obs: 19681, groups: IID, 10718; school, 2341				Number of obs: 21862, groups: IID, 11737; school, 2383			Number of obs: 42978, groups: IID, 23267; school, 2577				Number of obs: 43593, groups: IID, 23598; school, 2579			Number of obs: 43593, groups: IID, 23598; school, 2579
						Note: Model 3 again, except fitted with a lower sample size of individuals with complete data on parental SES and school sociodemographics in order to compare models.

## Sheet: S5 Per-subject 
a) RESULTS - BEST MODEL PER OUTCOME AND ADHD VARIABLE
		maths	reading	english	maths	reading	english	maths	reading	english
Individual ID	Standard deviation of intercepts	0.826	0.782	0.812	0.855	0.807	0.828	0.863	0.826	0.836
School	Standard deviation of intercepts	0.182	0.181	0.15	0.178	0.175	0.147	0.203	0.198	0.188
School	Correlation between intercepts and slopes	0.541	0.385	0.389	0.48	0.38	0.342	0.165	0.492	NA
School	Standard deviation of slopes	0.097	0.086	0.085	0.088	0.086	0.067	0.043	0.039	NA
Residual	Standard deviation of intercepts	0.427	0.51	0.483	0.428	0.51	0.485	0.436	0.51	0.49
	Inattention	-0.251*** (0.009)	-0.238*** (0.009)	-0.197*** (0.009)
	Hyperactivity				-0.104*** (0.009)	-0.122*** (0.009)	-0.096*** (0.009)
	Child ADHD PGS							-0.064*** (0.009)	-0.066*** (0.009)	-0.059*** (0.009)
	Parent ADHD PGS							-0.048*** (0.009)	-0.038*** (0.009)	-0.011 (0.009)
	PC1 (maternal)							-0.028*** (0.007)	-0.006 (0.007)	0.024*** (0.007)
	PC2 (maternal)							0.008 (0.007)	-0.006 (0.007)	0.008 (0.007)
	PC3 (maternal)							[-0.013* (0.007)]	-0.005 (0.007)	-0.021*** (0.007)
	PC4 (maternal)							-0.001 (0.007)	-0.014** (0.007)	-0.021*** (0.007)
	PC5 (maternal)							-0.007 (0.007)	0.001 (0.007)	-0.002 (0.007)
	PC1 (paternal)							-0.016** (0.007)	-0.011 (0.007)	0.009 (0.007)
	PC2 (paternal)							0.017** (0.007)	0.003 (0.007)	0.017** (0.007)
	PC3 (paternal)							-0.001 (0.007)	-0.007 (0.007)	-0.022*** (0.007)
	PC4 (paternal)							0.004 (0.007)	-0.0002 (0.007)	-0.001 (0.007)
	PC5 (paternal)							0.005 (0.007)	0.004 (0.007)	0.011 (0.007)
	time	0.014*** (0.003)	0.011*** (0.003)	0.004 (0.004)	0.014*** (0.003)	0.010*** (0.003)	0.004 (0.004)	0.022*** (0.002)	0.022*** (0.003)	0.014*** (0.003)
	Constant	0.119*** (0.013)	0.110*** (0.013)	0.051*** (0.012)	0.125*** (0.013)	0.114*** (0.013)	0.057*** (0.012)	0.055*** (0.011)	0.047*** (0.011)	0.012 (0.010)
b) MODEL FIT
			npar	AIC
inattention	maths	1) Base	5	49290
		2) Between-school outcome differences	6	49007
		3) ADHD-by-school interaction	8	48930
	reading	1) Base	5	51901
		2) Between-school outcome differences	6	51711
		3) ADHD-by-school interaction	8	51681
	english	1) Base	5	43746
		2) Between-school outcome differences	6	43661
		3) ADHD-by-school interaction	8	43635
hyperactivity	maths	1) Base	5	49918
		2) Between-school outcome differences	6	49648
		3) ADHD-by-school interaction	8	49580
	reading	1) Base	5	52407
		2) Between-school outcome differences	6	52235
		3) ADHD-by-school interaction	8	52200
	english	1) Base	5	44093
		2) Between-school outcome differences	6	44015
		3) ADHD-by-school interaction	8	44003
PGS	maths	1) Base	16	100795
		2) Between-school outcome differences	17	99976
		3) ADHD-by-school interaction	19	99970
	reading	1) Base	16	105331
		2) Between-school outcome differences	17	104765
		3) ADHD-by-school interaction	19	104756
	english	1) Base	16	88997
		2) Between-school outcome differences	17	88566
		3) ADHD-by-school interaction	19	88570

## Sheet: S6 Sex differences 
a) RESULTS - BEST MODEL for boys and girls PER ADHD variable
		Girls	Boys	Girls	Boys	Girls	Boys
Individual ID	Standard deviation of intercepts	0.843	0.84	0.879	0.871	0.874	0.882
School	Standard deviation of intercepts	0.185	0.176	0.184	0.169	0.204	0.185
School	Correlation between intercepts and slopes	0.289	0.527	0.194	0.513	0.29	0.257
School	Standard deviation of slopes	0.112	0.104	0.081	0.096	0.046	0.047
Residual	Standard deviation of intercepts	0.411	0.412	0.413	0.414	0.406	0.407
	Inattention	-0.265*** (0.013)	-0.274*** (0.013)
	Hyperactivity			-0.106*** (0.013)	-0.146*** (0.013)
	Child ADHD PGS					-0.071*** (0.013)	-0.073*** (0.012)
	Parent ADHD PGS					-0.048*** (0.013)	-0.032*** (0.012)
	PC1 (maternal)					0.005 (0.009)	-0.015 (0.009)
	PC2 (maternal)					0.002 (0.010)	0.013 (0.010)
	PC3 (maternal)					-0.022** (0.010)	-0.009 (0.010)
	PC4 (maternal)					-0.027*** (0.010)	-0.004 (0.010)
	PC5 (maternal)					0.001 (0.010)	-0.007 (0.010)
	PC1 (paternal)					-0.009 (0.009)	-0.010 (0.009)
	PC2 (paternal)					0.019** (0.010)	0.011 (0.010)
	PC3 (paternal)					0.002 (0.010)	-0.021** (0.010)
	PC4 (paternal)					0.007 (0.010)	-0.007 (0.010)
	PC5 (paternal)					0.003 (0.010)	0.012 (0.010)
	time	0.023*** (0.004)	-0.005 (0.003)	0.023*** (0.004)	-0.004 (0.003)	0.031*** (0.003)	0.004 (0.003)
	Constant	0.042** (0.017)	-0.006 (0.016)	0.040** (0.017)	-0.002 (0.016)	0.061*** (0.013)	0.006 (0.013)
b) MODEL FIT
GIRLS
	npar	AIC
1) Base	5	24091
2) Between-school outcome differences	6	23972
3) ADHD-by-school interaction	8	23942
1) Base	5	24439
2) Between-school outcome differences	6	24329
3) ADHD-by-school interaction	8	24312
1) Base	16	48816
2) Between-school outcome differences	17	48467
3) ADHD-by-school interaction	19	48464
BOYS
	npar	AIC
1) Base	5	25391
2) Between-school outcome differences	6	25276
3) ADHD-by-school interaction	8	25227
1) Base	5	25739
2) Between-school outcome differences	6	25632
3) ADHD-by-school interaction	8	25589
1) Base	16	50636
2) Between-school outcome differences	17	50298
3) ADHD-by-school interaction	19	50295

## Sheet: S7 Special education
a) Results
Note help=individual received special educational support yes/no			models excluding children who received special educational support			best fitting models from direct analysis of special education data.
			Model 3 (minus special ed.)	Model 3 (minus special ed.)	Model 3 (minus special ed.)	Model 9	Model 9	Model 10
RANDOM EFFECTS	Individual ID	Standard deviation of intercepts	0.856	0.877	0.876	0.8161	0.698832	0.83935
	School	Standard deviation of intercepts	0.18	0.176	0.178	0.17538	0.028321	0.17131
	School	Standard deviation of slopes for ADHD	0.067	0.066	0.036	0.06983	0.004615	0.01829
	School	Standard deviation of slopes for special education				0.29737	0.113083	0.35905
	School	Standard deviation of slopes for ADHD*special education				0.19843
	School	Correlation between intercepts and ADHD slopes	0.3	0.23	0.68	0.35	0.2	1
	School	Correlation between intercepts and special ed. slopes				0.42	0.4	0.23
	School	Correlation between intercepts and ADHD*special ed. slopes				-0.32
	School	Correlation between ADHD and special ed. Slopes				0.63	0.08	0.23
	School	Correlation between ADHD and ADHD*special ed. Slopes				-0.42
	School	Correlation between special ed and ADHD*special ed slopes				-0.51
	Residual	Standard deviation of intercepts				0.17	0.170683	0.41249
FIXED EFFECTS		Inattention	-0.205*** (0.009)			-0.222*** (0.010)
		Hyperactivity		-0.086*** (0.010)			-0.090*** (0.010)
		Child ADHD PGS			-0.060*** (0.014)			-0.058*** (0.013)
		Parent ADHD PGS			-0.037*** (0.014)			-0.035*** (0.013)
		PC1 (maternal)			0.010 (0.010)			0.010 (0.010)
		PC2 (maternal)			0.035*** (0.011)			0.033*** (0.010)
		PC3 (maternal)			-0.029*** (0.011)			-0.024** (0.010)
		PC4 (maternal)			-0.008 (0.011)			-0.013 (0.010)
		PC5 (maternal)			0.009 (0.011)			0.006 (0.010)
		PC1 (paternal)			-0.007 (0.010)			-0.007 (0.010)
		PC2 (paternal)			0.012 (0.011)			0.011 (0.010)
		PC3 (paternal)			-0.001 (0.011)			-0.004 (0.010)
		PC4 (paternal)			-0.002 (0.011)			0.002 (0.010)
		PC5 (paternal)			0.011 (0.010)			0.011 (0.010)
		time	0.011*** (0.003)	0.012*** (0.003)	0.013*** (0.003)	0.012*** (0.003)	0.012*** (0.003)	0.013*** (0.003)
		help	0.019 (0.013)	0.020 (0.013)	0.025* (0.014)	-0.888*** (0.044)	-1.016*** (0.039)	-0.996*** (0.039)
		inattention:help				0.147*** (0.026)
		hyperactivity:help					0.122*** (0.024)
		ADHD_PGS:help						0.032 (0.037)
Observations			19744	19744	18199	21416	21416	19566
b) Fit comparison statistics (best model in bold).
* ADHD-by-school interactions are still best-fitting when special education students are removed from analyses
	npar	AIC
1) Base	5	45319
2) Between-school outcome differences	6	45086
3) ADHD-by-school interaction	8	45070
1) Base	5	45701
2) Between-school outcome differences	6	45482
3) ADHD-by-school interaction	8	45465
1) Base	16	42173
2) Between-school outcome differences	17	41975
3) ADHD-by-school interaction	19	41971
* investigating whether special education changes the adhd-achievement association to different extents between schools
Notes: int=inattention, hyp=hyperactivity, PGS=within-family ADHD-PGS, help=any special educational support 0/1, Model 3 includes children who received special support
	Fixed effects	Random slope effects	npar	AIC
Model 3	int	int	8	48120
Model 7	int+help	int	9	47667
Model 8	int*help	int	10	47628
Model 9	int*help	int+help	13	47558
Model 10	int*help	int*help	17	47537
Model 3	hyp	hyp	8	48812
Model 7	hyp+help	hyp	9	48063
Model 8	hyp*help	hyp	10	48037
Model 9	hyp*help	hyp+help	13	47957
Model 10	hyp*help	hyp*help	17	47960
Model 3	PGS	PGS	19	44755
Model 7	PGS+help	PGS	20	44010
Model 8	PGS*help	PGS	21	44010
Model 9	PGS*help	PGS+help	24	43936
Model 10	PGS*help	PGS*help	28	43937
